# Supplementary material for: Maximizing the Surface Sensitivity of LSPR Biosensors through Plasmon Coupling—Interparticle Gap Optimization for Dimers Using Computational Simulations
Source: Biosensors (Basel). 2021 Dec 20;11(12):527. doi: 10.3390/bios11120527 (PMC8699530; doi:10.3390/bios11120527)
Supplement: Supplementary file 1 [file biosensors-11-00527-s001.zip]

Archive with 1 entries (1 files):
- biosensors-1477893-supplementary.xlsx
