# Supplementary material for: Maximizing the Surface Sensitivity of LSPR Biosensors through Plasmon Coupling—Interparticle Gap Optimization for Dimers Using Computational Simulations
Source: Biosensors (Basel). 2021 Dec 20;11(12):527. doi: 10.3390/bios11120527 (PMC8699530; doi:10.3390/bios11120527)
Supplement: Supplementary file 1 [file biosensors-11-00527-s001.zip › biosensors-1477893-supplementary.xlsx]

## Sheet: Fig3_Fig.6
Au nanosphere, D0=70nm, layer RI = 1.5, layer thickness t=5nm															Au ellipsoid, D0=70nm, c=1.5, layer RI = 1.5, layer thickness t=5nm															Au ellipsoid, D0=70nm, c=2, layer RI = 1.5, layer thickness t=5nm
D [nm]	D/D0 [-]	lp air [nm]	lp water [nm]	Dlp [nm]	RIS [nm/RIU]	EF∞ [-]	lp layer, t=5nm [nm]	Dlp [nm]	EFt=5nm [-]	EFt=5nm-EF∞ [-]	lp layer, t=∞ [nm]	Dlp_max [nm]	Dlp/Dlp_max [%]		D [nm]	D/D0 [-]	lp air [nm]	lp water [nm]	Dlp [nm]	RIS [nm/RIU]	EF∞ [-]	lp layer, t=5nm [nm]	Dlp [nm]	EFt=5nm [-]	EFt=5nm-EF∞ [-]	lp layer, t=∞ [nm]	Dlp_max [nm]	Dlp/Dlp_max [%]		D [nm]	D/D0 [-]	lp air [nm]	lp water [nm]	Dlp [nm]	RIS [nm/RIU]	EF∞ [-]	lp layer, t=5nm [nm]	Dlp [nm]	EFt=5nm [-]	EFt=5nm-EF∞ [-]	lp layer, t=∞ [nm]	Dlp_max [nm]	Dlp/Dlp_max [%]
0	single part.	507.5	533.7	26.2	79.3939	1	540.9	7.2	1						0	single part.	513	546.7	33.7	102.121	1	556.3	9.6	1						0	single part.	519.4	561.3	41.9	126.97	1	573.1	11.8	1
1	0.0142857	586.7	691.3	104.6	316.97	3.99237	730.4	39.1	5.43056	1.43819	745.185	53.8848	72.5621		1	0.0142857	585.3	688.4	103.1	312.424	3.05935	727.4	39	4.0625	1.00315	741.512	53.1121	73.4296		1	0.0142857	590.7	696.2	105.5	319.697	2.5179	736.1	39.9	3.38136	0.863456	750.548	54.3485	73.4151
2	0.0285714	560.4	649.4	89	269.697	3.39695	682.9	33.5	4.65278	1.25583	695.248	45.8485	73.0668		2	0.0285714	562.5	651.5	89	269.697	2.64095	685.4	33.9	3.53125	0.8903	697.348	45.8485	73.9392		2	0.0285714	569.3	662	92.7	280.909	2.21241	697.1	35.1	2.97458	0.762166	709.755	47.7545	73.5009
4	0.0571429	541.6	615	73.4	222.424	2.80153	644.2	29.2	4.05556	1.25403	652.812	37.8121	77.2239		4	0.0571429	545.7	621.6	75.9	230	2.25223	650.7	29.1	3.03125	0.779024	660.7	39.1	74.4246		4	0.0571429	553	633.6	80.6	244.242	1.92363	664.3	30.7	2.60169	0.678067	675.121	41.5212	73.9381
6	0.0857143	533.2	598.2	65	196.97	2.48092	625.6	27.4	3.80556	1.32464	631.685	33.4848	81.8281		6	0.0857143	538	606.1	68.1	206.364	2.02077	633.5	27.4	2.85417	0.833395	641.182	35.0818	78.1031		6	0.0857143	545.5	619.4	73.9	223.939	1.76372	648	28.6	2.42373	0.660006	657.47	38.0697	75.1254
8	0.114286	528.25	587.8	59.55	180.455	2.2729	611.7	23.9	3.31944	1.04654	618.477	30.6773	77.9078		8	0.114286	533.4	596.5	63.1	191.212	1.8724	621.6	25.1	2.61458	0.74218	629.006	32.5061	77.2164		8	0.114286	540.9	609.9	69	209.091	1.64678	636.1	26.2	2.22034	0.573561	645.445	35.5455	73.7084
10	0.142857	525.1	580.303	55.203	167.282	2.10699	602.3	21.997	3.05513	0.948149	608.741	28.4379	77.3508		10	0.142857	530.4	589.9	59.5	180.303	1.76558	612.5	22.6	2.35417	0.588588	620.552	30.6515	73.7321		10	0.142857	537.8	603.5	65.7	199.091	1.56802	628.1	24.6	2.08475	0.516727	637.345	33.8455	72.6833
15	0.214286	520.3	568.485	48.1848	146.015	1.83912	585.8	17.3152	2.40488	0.565766	593.307	24.8225	69.7559		15	0.214286	525.7	579	53.3	161.515	1.5816	597.3	18.3	1.90625	0.324648	606.458	27.4576	66.6483		15	0.214286	532.9	593	60.1	182.121	1.43437	613	20	1.69492	0.260548	623.961	30.9606	64.5982
20	0.285714	517.6	561.307	43.7065	132.444	1.66819	575.3	13.9935	1.94354	0.275349	583.822	22.5155	62.1504		20	0.285714	523.05	572.2	49.15	148.939	1.45846	588.2	16	1.66667	0.20821	597.52	25.3197	63.1919		20	0.285714	530.1	586.5	56.4	170.909	1.34606	604	17.5	1.48305	0.136989	615.555	29.0545	60.2315
30	0.428571	514.6	552.663	38.0633	115.343	1.4528	564	11.3367	1.57454	0.121741	572.272	19.6084	57.8155		30	0.428571	519.9	564.2	44.3	134.242	1.31454	577.6	13.4	1.39583	0.0812933	587.021	22.8212	58.7173		30	0.428571	526.8	578.5	51.7	156.667	1.23389	594	15.5	1.31356	0.0796691	605.133	26.6333	58.1977
40	0.571429	513	547.437	34.4372	104.355	1.3144	557.6	10.1628	1.4115	0.0971055	565.178	17.7404	57.2864		40	0.571429	518.25	559.5	41.25	125	1.22404	571.7	12.2	1.27083	0.0467977	580.75	21.25	57.4118		40	0.571429	525	573.8	48.8	147.879	1.16468	588.46	14.66	1.24237	0.0776951	598.939	25.1394	58.3149
50	0.714286	511.8	544.02	32.2201	97.6367	1.22977	553.5	9.4799	1.31665	0.0868779	560.618	16.5982	57.1139		50	0.714286	517.2	556.4	39.2	118.788	1.1632	567.8	11.4	1.1875	0.0242953	576.594	20.1939	56.4526		50	0.714286	523.8	570.7	46.9	142.121	1.11933	584.68	13.98	1.18475	0.065414	594.861	24.1606	57.8628
60	0.857143	511	541.608	30.608	92.7516	1.16825	550.5	8.89196	1.23499	0.0667486	557.376	15.7678	56.3932		60	0.857143	516.45	554.1	37.65	114.091	1.11721	565.1	11	1.14583	0.0286227	573.495	19.3955	56.7143		60	0.857143	522.9	568.5	45.6	138.182	1.08831	581.9	13.4	1.13559	0.0472877	591.991	23.4909	57.0433
70	1	510.4	539.596	29.196	88.4726	1.11435	548.2	8.60404	1.19501	0.080656	554.636	15.0403	57.2064		70	1	515.85	552.4	36.55	110.758	1.08457	563	10.6	1.10417	0.0195969	571.229	18.8288	56.2968		70	1	522.3	566.8	44.5	134.848	1.06205	579.8	13	1.10169	0.0396424	589.724	22.9242	56.7085
80	1.14286	510	538.182	28.1818	85.3994	1.07564	546.3	8.11818	1.12753	0.0518833	552.7	14.5179	55.9184		80	1.14286	515.4	551	35.6	107.879	1.05638	561.3	10.3	1.07292	0.0165368	569.339	18.3394	56.1633		80	1.14286	521.8	565.5	43.7	132.424	1.04296	578.2	12.7	1.07627	0.0333118	588.012	22.5121	56.4141

## Sheet: Fig.4
	Au nanosphere, D0=70 nm, D=10 nm, layer RI = 1.5									Au ellipsoid, c=1.5, D0=70 nm, D=10 nm, layer RI = 1.5									Au ellipsoid, c=1.5, D0=70 nm, D=10 nm, layer RI = 1.5
Layer thickness	Dimer			Single particle						Dimer			Single particle						Dimer			Single particle
t [nm]	lp layer, [nm]	Dlp [nm]	Dlp/Dlp_max [%]	lp layer, [nm]	Dlp [nm]	Dlp/Dlp_max [%]	EFt [-]	EFt-EF∞ [-]		lp layer, [nm]	Dlp [nm]	Dlp/Dlp_max [%]	lp layer, [nm]	Dlp [nm]	Dlp/Dlp_max [%]	EFt [-]	EFt-EF∞ [-]		lp layer, [nm]	Dlp [nm]	Dlp/Dlp_max [%]	lp layer, [nm]	Dlp [nm]	Dlp/Dlp_max [%]	EFt [-]	EFt-EF∞ [-]
∞	619.1	38.797		554.9	21.2		1.83005			630.3	40.4		572.3	25.6		1.57813			646.5	43		591.5	30.2		1.42384
0	580.303			533.7						589.9			546.7						603.5			561.3
2	587.4	7.09697	18.2926	536	2.3	10.8491	3.08564	1.25559		597.3	7.4	18.3168	550	3.3	12.8906	2.24242	0.664299		611.7	8.2	19.0698	565.5	4.2	13.9073	1.95238	0.52854
3	590.7	10.397	26.7984	537.2	3.5	16.5094	2.97056	1.14052		600.8	10.9	26.9802	551.6	4.9	19.1406	2.22449	0.646365		615.5	12	27.907	567.3	6	19.8675	2	0.576159
4	593.9	13.597	35.0465	538.2	4.5	21.2264	3.02155	1.1915		604.1	14.2	35.1485	552.9	6.2	24.2187	2.29032	0.712198		619.2	15.7	36.5116	569	7.7	25.4967	2.03896	0.61512
5	597.4	17.097	44.0678	539.1	5.4	25.4717	3.16611	1.33606		607.4	17.5	43.3168	554.1	7.4	28.9063	2.36486	0.78674		622.7	19.2	44.6512	570.5	9.2	30.4636	2.08696	0.663115
6	600	19.697	50.7694	540	6.3	29.717	3.1265	1.29646		610.2	20.3	50.2475	555.2	8.5	33.2031	2.38824	0.81011		625.7	22.2	51.6279	571.8	10.5	34.7682	2.11429	0.690445
7	602.3	21.997	56.6976	540.9	7.2	33.9623	3.05513	1.22509		612.5	22.6	55.9406	556.3	9.6	37.5	2.35417	0.776042		628.1	24.6	57.2093	573.071	11.7714	38.9782	2.08981	0.665965
8	603.9	23.597	60.8217	541.7	8	37.7358	2.94962	1.11958		614.3	24.4	60.396	557.2	10.5	41.0156	2.32381	0.745685		629.8	26.3	61.1628	574.271	12.9714	42.9518	2.02753	0.603692
9	605.5	25.197	64.9457	542.4	8.7	41.0377	2.8962	1.06616		616	26.1	64.604	558.1	11.4	44.5313	2.28947	0.711349		631.5	28	65.1163	575.357	14.0571	46.5468	1.99187	0.568029
10	606.2	25.897	66.75	543.1	9.4	44.3396	2.755	0.924951		617	27.1	67.0792	558.9	12.2	47.6562	2.22131	0.643186		632.6	29.1	67.6744	576.329	15.0286	49.7635	1.93631	0.512471
15	610	29.697	76.5446	545.9	12.2	57.5472	2.43418	0.604132		621.3	31.4	77.7228	562.2	15.5	60.5469	2.02581	0.447681		636.8	33.3	77.4419	580.2	18.9	62.5828	1.7619	0.338064
20	612.3	31.997	82.4729	548	14.3	67.4528	2.23755	0.407504		623.8	33.9	83.9109	564.7	18	70.3125	1.88333	0.305208		639.4	35.9	83.4884	583.1	21.8	72.1854	1.64679	0.222948
25	614.2	33.897	87.3701	549.8	16.1	75.9434	2.1054	0.275356		625.6	35.7	88.3663	566.5	19.8	77.3438	1.80303	0.224905		641.2	37.7	87.6744	585.1	23.8	78.8079	1.58403	0.160193
30	616	35.697	92.0097	551.1	17.4	82.0755	2.05155	0.221504		627.2	37.3	92.3267	568	21.3	83.2031	1.75117	0.173049		642.9	39.4	91.6279	586.7	25.4	84.106	1.55118	0.12734
